# Supplementary material for: A Novel Method for Rapid and High-Performance SERS Substrate Fabrication by Combination of Cold Plasma and Laser Treatment
Source: Nanomaterials (Basel). 2024 Oct 22;14(21):1689. doi: 10.3390/nano14211689 (PMC11547355; doi:10.3390/nano14211689)
Supplement: Supplementary file 1 [file nanomaterials-14-01689-s001.zip]

Archive with 1 entries (1 files):
- nanomaterials-3234028-supplementary.pdf
